# Supplementary material for: Varying effects of chlorination on microbial functional repertoire and gene expression in contrasting effluents
Source: Front Microbiol. 2025 Jun 18;16:1593147. doi: 10.3389/fmicb.2025.1593147 (PMC12213577; doi:10.3389/fmicb.2025.1593147)
Supplement: Supplementary file 2 [file Table_1.xlsx]

## Sheet: Sheet1
Table S1. The number of filtered reads, Q30 value and GC content of metagenomics and metatranscriptomics data.
Sequencing method	Site	Month	Chlorination	Filtered read	Q30 (%)	GC content (%)
Metagenomics	SC	Aug	Pre	60769092	93.92	40.17
			Post	60200870	94.23	42.87
		Dec	Pre	54653842	94.91	42.01
			Post	62447776	94.78	42.6
		Apr	Pre	59156690	93.93	40.81
			Post	56551368	94.33	43.08
	ST	Aug	Pre	58096866	94.91	52.43
			Post	58849808	92.67	54.04
		Dec	Pre	57173964	95.02	53.36
			Post	74399818	94.75	53.43
		Apr	Pre	59495976	94.9	51.9
			Post	59479644	94.56	50.33
Metatranscriptomics	SC	Aug	Pre	55597634	94.45	41.85
			Post	74561916	94.1	50.48
		Dec	Pre	68842066	94.51	42.29
			Post	53846622	94.7	41.49
		Apr	Pre	60773904	94.52	44.15
			Post	56505694	94.39	49.28
	ST	Aug	Pre	53907718	96.1	63.86
			Post	64690180	95.04	54.24
		Dec	Pre	53699718	95.47	55.06
			Post	59262010	95.45	54.19
		Apr	Pre	73376410	95.17	59.28
			Post	66262060	95.29	58.05
