# Supplementary material for: Varying effects of chlorination on microbial functional repertoire and gene expression in contrasting effluents
Source: Front Microbiol. 2025 Jun 18;16:1593147. doi: 10.3389/fmicb.2025.1593147 (PMC12213577; doi:10.3389/fmicb.2025.1593147)
Supplement: Supplementary file 3 [file Table_2.xlsx]

## Sheet: Sheet1
							Table S2. The details of binning and classification results of MAGs.
Genome ID	Completeness (%)	Contamination (%)	Quality score	Length (bp)	GC content (%)	Taxonomy classification (d_domain; p_phylum; c_class; o_order; f_family; g_genus; s_species)							GTDB reference	ANI value (%)
sc9	97.1	2.34	85.4	1973483	47.27	d__Bacteria	p__Pseudomonadota	c__Gammaproteobacteria	o__Pseudomonadales	f__Moraxellaceae	g__Moraxella	s__Moraxella porci	GCF_002014855.1	95.37
st28	94.36	8.92	49.76	4847281	61.82	d__Bacteria	p__Pseudomonadota	c__Gammaproteobacteria	o__Enterobacterales_A	f__Aeromonadaceae	g__Aeromonas	s__Aeromonas hydrophila	GCF_000014805.1	96.73
st148	94.7	4.94	70	5683062	63.39	d__Bacteria	p__Pseudomonadota	c__Gammaproteobacteria	o__Burkholderiales	f__Burkholderiaceae	g__Ralstonia	s__Ralstonia sp021173085	GCF_021173085.1	96.9
st171	95.85	9.33	49.2	3666436	62.84	d__Bacteria	p__Pseudomonadota	c__Gammaproteobacteria	o__Burkholderiales	f__Aquaspirillaceae	g__Rivicola	s__Rivicola pingtungensis	GCF_003201855.1	97.39
sc60	94.38	6.11	63.83	3397855	43.62	d__Bacteria	p__Bacteroidota	c__Bacteroidia	o__Bacteroidales	f__Tenuifilaceae	g__UBA5206	s__UBA5206 sp002412705	GCA_002412705.1	97.75
st122	96.11	1.84	86.91	3679340	63.76	d__Bacteria	p__Pseudomonadota	c__Gammaproteobacteria	o__Burkholderiales	f__Chromobacteriaceae	g__Vogesella	s__Vogesella urethralis	GCF_007644045.2	97.76
sc70	93.61	1.69	85.16	2865588	42.09	d__Bacteria	p__Bacteroidota	c__Bacteroidia	o__Bacteroidales	f__Tannerellaceae	g__Macellibacteroides	s__Macellibacteroides fermentans	GCF_013409575.1	98.01
st284	99.5	2.89	85.05	4574887	34.2	d__Bacteria	p__Bacteroidota	c__Bacteroidia	o__Flavobacteriales	f__Flavobacteriaceae	g__Flavobacterium	s__Flavobacterium odoratimimum	GCF_001485415.1	98.22
sc303	96.55	9.64	48.35	5236965	45.38	d__Bacteria	p__Bacteroidota	c__Bacteroidia	o__Bacteroidales	f__Tannerellaceae	g__Parabacteroides	s__Parabacteroides distasonis	GCF_000012845.1	98.23
st45	95.91	2.38	84.01	4482614	63.34	d__Bacteria	p__Pseudomonadota	c__Gammaproteobacteria	o__Burkholderiales	f__Rhodocyclaceae	g__Zoogloea	s__Zoogloea sp021286885	GCA_021286885.1	98.25
sc136	96.69	1.52	89.09	2588324	42.41	d__Bacteria	p__Bacillota_A	c__Clostridia	o__Lachnospirales	f__Lachnospiraceae	g__Agathobacter	s__Agathobacter rectalis	GCA_000020605.1	98.36
st54	98.28	2.66	84.98	6315386	50.2	d__Bacteria	p__Cyanobacteriota	c__Vampirovibrionia	o__Obscuribacterales	f__Obscuribacteraceae	g__PALSA-1081	s__PALSA-1081 sp003963305	GCA_003963305.1	98.38
sc255	95.16	2.97	80.31	2000872	46.34	d__Bacteria	p__Pseudomonadota	c__Gammaproteobacteria	o__Pseudomonadales	f__Moraxellaceae	g__Moraxella	s__Moraxella sp024227015	GCA_024227015.1	98.57
sc27	95.61	3.89	76.16	3923991	41.82	d__Bacteria	p__Pseudomonadota	c__Gammaproteobacteria	o__Enterobacterales_A	f__Alteromonadaceae	g__Pseudoalteromonas	s__Pseudoalteromonas gelatinilytica	GCF_001641615.1	98.87
sc148	96.42	2.22	85.32	1775096	34.5	d__Bacteria	p__Bacillota_C	c__Negativicutes	o__Selenomonadales	f__JAGPMH01	g__JAGPMH01	s__JAGPMH01 sp018052945	GCA_018052945.1	98.93
sc77	99.27	1.46	91.97	3088010	34.86	d__Bacteria	p__Bacteroidota	c__Bacteroidia	o__Flavobacteriales	f__Flavobacteriaceae	g__Wocania	s__Wocania sp009498295	GCF_009498295.1	99.27
sc270	93.82	6.94	59.12	3160792	43.69	d__Bacteria	p__Bacteroidota	c__Bacteroidia	o__Bacteroidales	f__Paludibacteraceae	g__RGIG10190	s__RGIG10190 sp020636675	GCA_020636675.1	99.34
st191	97.69	2.91	83.14	4022562	49.24	d__Bacteria	p__Bacteroidota	c__Bacteroidia	o__Cytophagales	f__Cyclobacteriaceae	g__ELB16-189	s__ELB16-189 sp003504855	GCA_003504855.1	99.38
sc104	98.23	7.48	60.83	3076770	30.81	d__Bacteria	p__Campylobacterota	c__Campylobacteria	o__Campylobacterales	f__Arcobacteraceae	g__Halarcobacter	s__	N/A	N/A
st107	95.56	4.92	70.96	4318378	53.02	d__Bacteria	p__Bacteroidota	c__Bacteroidia	o__Chitinophagales	f__Chitinophagaceae	g__VBAT01	s__	N/A	N/A
sc107	93.41	2.14	82.71	1975778	39.2	d__Bacteria	p__Bacteroidota	c__Bacteroidia	o__Bacteroidales	f__UBA932	g__JAFIHK01	s__	N/A	N/A
sc11	96.24	5.45	68.99	4032606	47.01	d__Bacteria	p__Bacteroidota	c__Bacteroidia	o__Bacteroidales	f__Marinilabiliaceae	g__JAGPIS01	s__	N/A	N/A
st112	100	3.93	80.35	5227143	50.56	d__Bacteria	p__Pseudomonadota	c__Gammaproteobacteria	o__Pseudomonadales	f__Cellvibrionaceae	g__CAMCXE01	s__	N/A	N/A
sc133	96.82	2.93	82.17	4321722	48.42	d__Bacteria	p__Pseudomonadota	c__Gammaproteobacteria	o__Beggiatoales	f__Beggiatoaceae	g__	s__	N/A	N/A
st153	90.62	8.01	50.57	2753748	41.16	d__Bacteria	p__Bacteroidota	c__Bacteroidia	o__Flavobacteriales	f__Flavobacteriaceae	g__Flavobacterium	s__	N/A	N/A
st162	98.72	0.51	96.17	5118459	39.23	d__Bacteria	p__Bacteroidota	c__Bacteroidia	o__Chitinophagales	f__Saprospiraceae	g__JADJLQ01	s__	N/A	N/A
sc184	91.08	1.18	85.18	2024433	44.95	d__Bacteria	p__Bacillota	c__Bacilli	o__RFN20	f__CAG-826	g__UBA4951	s__	N/A	N/A
sc188	97.9	5.37	71.05	2846856	32.63	d__Bacteria	p__Fusobacteriota	c__Fusobacteriia	o__Fusobacteriales	f__Fusobacteriaceae	g__	s__	N/A	N/A
st219	93.42	3.65	75.17	6130166	61.64	d__Bacteria	p__Planctomycetota	c__Planctomycetia	o__Pirellulales	f__PNKZ01	g__PNKZ01	s__	N/A	N/A
st238	95.24	6	65.24	11217406	66.92	d__Bacteria	p__Myxococcota	c__Polyangia	o__Palsa-1104	f__JAEUJZ01	g__JAGNNG01	s__	N/A	N/A
st240	95.26	2.75	81.51	2134833	50.69	d__Bacteria	p__Pseudomonadota	c__Gammaproteobacteria	o__Pseudomonadales	f__UBA7239	g__UBA7239	s__	N/A	N/A
st257	96.55	3.1	81.05	3616405	71.75	d__Bacteria	p__Planctomycetota	c__Phycisphaerae	o__Phycisphaerales	f__SM1A02	g__	s__	N/A	N/A
st275	91.56	2.1	81.06	2635302	46.25	d__Bacteria	p__Bdellovibrionota	c__Oligoflexia	o__Silvanigrellales	f__Silvanigrellaceae	g__	s__	N/A	N/A
st292	98.22	1.38	91.32	4871899	48.53	d__Bacteria	p__Pseudomonadota	c__Gammaproteobacteria	o__Burkholderiales	f__Burkholderiaceae	g__Undibacterium	s__	N/A	N/A
st34	95.47	3.96	75.67	3667061	47.82	d__Bacteria	p__Pseudomonadota	c__Gammaproteobacteria	o__Burkholderiales	f__Burkholderiaceae	g__Undibacterium	s__	N/A	N/A
sc39	97.59	5.74	68.89	2503114	43.46	d__Bacteria	p__Pseudomonadota	c__Gammaproteobacteria	o__Enterobacterales_A	f__Pasteurellaceae	g__Chelonobacter	s__	N/A	N/A
sc74	96.46	8.18	55.56	2601495	38.33	d__Bacteria	p__Campylobacterota	c__Campylobacteria	o__Campylobacterales	f__UBA1877	g__UBA1877	s__	N/A	N/A
st82	92.31	0	92.31	3705397	31.17	d__Bacteria	p__Bdellovibrionota	c__Oligoflexia	o__Silvanigrellales	f__Silvanigrellaceae	g__Silvanigrella	s__	N/A	N/A
st94	98.59	1.35	91.84	2254153	32.33	d__Bacteria	p__Bacteroidota	c__Bacteroidia	o__Flavobacteriales	f__Flavobacteriaceae	g__Flavobacterium	s__	N/A	N/A
st97	96.52	1.59	88.57	3470016	44.58	d__Bacteria	p__Pseudomonadota	c__Gammaproteobacteria	o__Beggiatoales	f__Beggiatoaceae	g__	s__	N/A	N/A
sc119	98.84	7.52	61.24	2302483	42.95	d__Bacteria	p__Campylobacterota	c__Campylobacteria	o__Campylobacterales	f__Sulfurovaceae	g__Sulfurovum	s__	N/A	N/A
st119	96.64	0	96.64	3716471	58.06	d__Bacteria	p__Pseudomonadota	c__Gammaproteobacteria	o__Burkholderiales	f__Leeiaceae	g__Leeia	s__	N/A	N/A
sc137	90.97	2.51	78.42	2853526	29.71	d__Bacteria	p__Bacteroidota	c__Bacteroidia	o__Flavobacteriales	f__Flavobacteriaceae	g__Lutibacter	s__	N/A	N/A
sc235	92.24	1.72	83.64	2793470	59.47	d__Bacteria	p__Verrucomicrobiota	c__Kiritimatiellia	o__LD1-PB3_B	f__Lenti-01	g__	s__	N/A	N/A
st251	90.26	1.33	83.61	3310087	42.09	d__Bacteria	p__Bacteroidota	c__Bacteroidia	o__AKYH767-A	f__2013-40CM-41-45	g__JADKIH01	s__	N/A	N/A
st260	96.46	0.51	93.91	3808980	40.57	d__Bacteria	p__Bacteroidota	c__Bacteroidia	o__AKYH767-A	f__2013-40CM-41-45	g__JADKJP01	s__	N/A	N/A
