# Supplementary material for: Varying effects of chlorination on microbial functional repertoire and gene expression in contrasting effluents
Source: Front Microbiol. 2025 Jun 18;16:1593147. doi: 10.3389/fmicb.2025.1593147 (PMC12213577; doi:10.3389/fmicb.2025.1593147)
Supplement: Supplementary file 4 [file Table_3.xlsx]

## Sheet: Sheet1
Table S3. Comparisons of amplicon sequencing data and binning results. The values were calculated by subtracting the relative abundances of MAGs or OTUs in SC samples by that in ST samples, i.e. positive values mean higher abundances in SC samples, while negative values (highlighted in red) mean higher abundances in ST samples.
	OTU		MAG
Genus	Pre	Post	Pre	Post
Aeromonas	-0.0590738	-0.15833	-0.0308554	-0.0948654
Agathobacter	-9.90334e-06	2.68362e-05	0.0495488	0.0583679
Flavobacterium	-0.0260231	-0.000964794	-0.0457418	-0.0497331
Macellibacteroides	0.00103425	0.000136083	0.0851603	0.0632821
Moraxella	0.000750956	0.00119312	-0.0321366	0.0863451
Parabacteroides	0.00126738	4.29341e-05	0.0932381	0.0959666
Pseudoalteromonas	0.000964713	0.00074204	0.119918	0.0541288
Ralstonia	-0.00748331	-0.00901711	-0.212594	-0.0831572
Rivicola	-0.00517677	-0.00160514	-0.280668	0.00208357
Vogesella	-0.00621183	-0.000874984	-0.210082	-0.0118203
Zoogloea	-0.047633	-0.013198	-0.690309	-0.195556
